# Supplementary material for: Polyacetylenes and sesquiterpenes in Chinese traditional herb Atractylodes lancea: biomarkers and synergistic effects in red secretory cavities
Source: Mol Hortic. 2025 Feb 4;5:11. doi: 10.1186/s43897-024-00130-2 (PMC11792185; doi:10.1186/s43897-024-00130-2)
Supplement: Supplementary file 1 — Supplementary Material 1 [file 43897_2024_130_MOESM1_ESM.xlsx]

## Sheet: Table S1
Table S1. Metabolite table of peaks detected by GC-MS data.
RT, retention time of metabolite peak. Molecular formula, metabolites classes, and mass from GC-MS.
1	Level	Aspect	Information	Fill in
2	general aspect	Type of metabolome analysis	targeted metabolite analysis	FALSE
3			non-targeted metabolite class scale profiling	TRUE
4			non-targeted metabolome scale profiling	TRUE
5			non-targeted finger printing of mass features	FALSE
6		Type of quantification	absolute or quantification	NO
7		Type of reference samples	chemcially defined	NO
8			biologically defined	YES
9		Type of replication	analytical (same analytical sample preparation)	NO
10			technological (same biological preparation)	NO
11			biological (same experimental condition)	6
13		Type of technology	reference database	NIST
14		Sample preparation	method of sample preparation	NO
15			method of chromatography/separation	GC
16			method of ionization	EI
17			method of detection	MS
18	metabolite/mass feature	Metabolite	metabolite name	see below
19			metabolite sum formula	see below
20			metabolite structure and public source of metabolite identifier	see below
21		Identification	identification process	see below
26		Quantification	type of quantification	relative peak area
33
34	Experiment title: Polyacetylenes and Sesquiterpenes in Chinese traditional herb Atractylodes lancea: Biomarkers and Synergistic Effects in Red Secretory Cavities
35	Organism/Plant species: Atractylodes lancea
36	Organ/tissue: Rhizoma
37	Analytical tool: GC-MS
38
39	Peak no.- number referenced back to the main text
40	Ret . Time- Retention time, in minutes
41	Putative Name- putative identification of the metabolite
42	Mol. Formula- molecular formula of the metabolite or its FA adduct;
44	Molecular Weight m/z- mass detected in the experiment
48	Identification level (A; B; C; D)- (A) standard or NMR; (B) MS/MS; (C) MSE; (D) MS only
49
50
51	Peak No.	Putative Name	Ret . Time	Mol. Formula	Molecular Weight	MS/MS(m/z)	Metabolite Class	Identification level	RSC vs YSC	RSC vs NSC
52	1	Undecane, 4-methyl-	3.06333	C12H26	170.29	170.29, 155.13, 127.20, 85.13, 71.13	Hydrocarbons	D
53	2	Cyclopentasiloxane, decamethyl-	3.3	C10H30O5Si5	370.77	370.77, 255.23, 227.20, 85.23, 72.23	Others	D
54	3	Dodecane	3.98417	C12H26	170.23	170.23, 141.15, 126.11, 113.19, 85.14	Hydrocarbons	D
55	4	Dodecane, 4,6-dimethyl-	4.61333	C14H30	198.34	198.34, 155.17, 113.18, 85.11, 71.12	Hydrocarbons	D
56	5	Benzene, 1,3-bis(1,1-dimethylethyl)-	4.85417	C14H22	190.21	190.21, 175.30, 147.21,91.09, 57.10	Phenol	D
57	6	Pentadecane	5.1575	C15H32	212.27	212.27, 169.24, 155.18, 127.16, 113.16	Sesquiterpenes	D
58	7	Dodecane, 2,7,10-trimethyl-	5.39333	C15H32	212.4	212.40, 191.05, 155.24, 127.37, 113.16,85.13	Hydrocarbons	D
59	8	Tridecane	5.4625	C13H28	184.28	184.28, 155.19, 141.18, 119.18, 85.28	Hydrocarbons	D
60	9	3-Eicosene, (E)-	5.60417	C20H40	280.31	280.31, 154.24, 125.17, 111.14, 83.14	Hydrocarbons	D
61	10	2-Isopropyl-5-methyl-1-heptanol	5.74667	C11H24O	172.18	172.18, 154.20, 125.23, 111.16, 97.12, 69.22	Alcohol	D
62	11	Dodecane, 2,6,11-trimethyl-	6.096	C15H32	212.25	212.25, 204.40, 189.28, 161.27, 119.22	Hydrocarbons	D	down regulated	down regulated
63	12	Silphiperfol-5-ene	6.17889	C15H24	204.39	204.39，189.32，175.29，133.24，119.16，105.24	Sesquiterpenes	D
64	13	1H-Cyclopropa[a]naphthalene, 1a,2,3,3a,4,5,6,7b-octahydro-1,1,3a,7-tetramethyl-, [1aR-(1aà,3aà,7bà)]-	6.30889	C15H24	204.4	204.40，189.28，161.27，119.22，105.13	Sesquiterpenes	D
65	14	2H-2,4a-Ethanonaphthalene, 1,3,4,5,6,7-hexahydro-2,5,5-trimethyl-	6.53	C15H24	204.38	204.38，189.29，175.32，122.24，105.21	Sesquiterpenes	D
66	15	Silphinene	6.57444	C15H24	204.39	204.39，189.32，161.31，147.25，133.26，105.18	Sesquiterpenes	D
67	16	Longifolene-(V4)	6.988	C15H24	204.24	204.24, 189.05, 161.17, 136.15, 121.23	Sesquiterpenes	D	up regulated	up regulated
68	17	7-epi-Silphiperfol-5-ene	7.09444	C15H24	204.22	204.22, 189.19, 175.15, 147.16, 133.13, 122.16	Sesquiterpenes	D
69	18	Modephene	7.255	C15H24	204.35	204.35，189.32，161.27，147.25，133.22，119.21，105.18	Sesquiterpenes	D
70	19	(1R,3aS,5aS,8aR)-1,3a,4,5a-Tetramethyl-1,2,3,3a,5a,6,7,8-octahydrocyclopenta[c]pentalene	7.37167	C15H24	204.34	204.34，189.32，162.30，147.24，119.19，105.20	Sesquiterpenes	D
71	20	Naphthalene, 1,2,3,5,6,7,8,8a-octahydro-1,8a-dimethyl-7-(1-methylethenyl)-, [1S-(1à,7à,8aà)]-	7.686	C15H24	204.21	204.21, 189.21, 162.18, 147.14, 133.13, 105.06	Sesquiterpenes	D
72	21	(1R,3aS,5aS,8aR)-1,3a,5a-Trimethyl-4-methylenedecahydrocyclopenta[c]pentalene	7.79455	C15H24	204.36	204.36，189.33，147.25，133.22，121.22，108.23	Sesquiterpenes	D
73	22	Caryophyllene	7.97917	C15H24	204.35	204.35，189.34，161.28，147.27，133.23，119.22，105.17	Sesquiterpenes	D
74	23	γ-Elemene	8.141	C15H24	204.41	204.41，161.29，147.27，133.26，121.22，105.17	Sesquiterpenes	D
75	24	Heptadecane, 9-octyl-	8.56	C25H52	352.4	352.4, 197.18, 155.19, 127.23, 113.18, 99.17	Hydrocarbons	D	down regulated	down regulated
76	25	Humulene	8.65222	C15H24	204.37	204.37，147.27，121.24，93.17	Sesquiterpenes	D
77	26	Tetradecane, 2,6,10-trimethyl-	8.9475	C17H36	240.28	240.28, 189.20, 161.24, 155.16, 133.10, 113.16	Hydrocarbons	D
78	27	4a,8-Dimethyl-2-(prop-1-en-2-yl)-1,2,3,4,4a,5,6,7-octahydronaphthalene	9.04	C15H24	204.35	204.35，161.25，147.28，119.20，105.17，93.18	Sesquiterpenes	D
79	28	Naphthalene, decahydro-4a-methyl-1-methylene-7-(1-methylethenyl)-, [4aR-(4aà,7à,8aá)]-	9.326	C15H24	204.35	204.35,189.35,175.30,161.28,147.24,121.23,105.20	Sesquiterpenes	D		up regulated
80	29	α-Acorenol	9.49857	C15H26O	204.4	204.40，119.19，105.16，93.18	Sesquiterpenes	D
81	30	2,4-Di-tert-butylphenol	9.60833	C12H22O	206.24	206.24, 191.15, 175.07, 162.85, 147.20, 121.17	Phenol	D
82	31	1-Tetracosene	9.85917	C24H48	336.64	336.64, 204.26, 189.25, 161.15, 153.18, 111.13	Hydrocarbons	D
83	32	Aromandendrene	9.9375	C15H24	204.25	204.25, 189.22, 161.19, 147.19, 133.15, 121.16	Sesquiterpenes	D
84	33	1H-Cyclopropa[a]naphthalene,1a	10.03	C15H24	204.43	204.43，161.27，133.24，120.19，105.17，93.17	Sesquiterpenes	D
85	34	Hexadecane, 2,6,11,15-tetramethyl-	10.205	C20H42	204.47	204.47，161.25，105.22，93.06	Hydrocarbons	D
86	35	(4aR,8aS)-4a-Methyl-1-methylene-7-(propan-2-ylidene)decahydronaphthalene	10.32	C15H24	204.33	204.33，189.32，161.26，133.31，119.16，105.19	Sesquiterpenes	D
87	36	(E)-2-((8R,8aS)-8,8a-Dimethyl-3,4,6,7,8,8a-hexahydronaphthalen-2(1H)-ylidene)propyl formate	10.5113	C16H24O2	222.2	204.33，189.32，161.24，147.22，135.25，121.20，107.17	Sesquiterpenes	D
88	37	1,5-Cyclodecadiene, 1,5-dimethyl-8-(1-methylethylidene)-, (E,E)-	10.8108	C15H24	204.3	204.30，189.35，161.29，147.26，133.23，121.25，	Sesquiterpenes	D
89	38	(8R,8aS)-8,8a-Dimethyl-2-(propan-2-ylidene)-1,2,3,7,8,8a-hexahydronaphthalene	10.9527	C15H22	202.3	202.30，187.36，159.25，145.26，131.22，119.22，105.17	Sesquiterpenes	D		up regulated
90	39	(2E,4S,7E)-4-Isopropyl-1,7-dimethylcyclodeca-2,7-dienol	11.1367	C15H26O	222.2	222.20, 207.17, 189.19, 161.21, 152.13, 123.15	Sesquiterpenes	D
91	40	Caryophyllene oxide	11.3578	C15H24O	220.55	220.55，203.31，175.33，162.35，121.25，105.23	Sesquiterpenes	D
92	41	Guaiol	11.5878	C15H26O	222.23	222.23，204.36，161.22，149.28，105.12	Sesquiterpenes	D
93	42	(1R,3E,7E,11R)-1,5,5,8-Tetramethyl-12-oxabicyclo[9.1.0]dodeca-3,7-diene	11.9111	C15H24O	222.34	222.34，189.04，164.32，149.31，108.19	Sesquiterpenes	D
94	43	Calarene epoxide	11.98	C15H24O	220.12	220.12，204.21，178.30，163.25，147.27，133.34，119.21，105.13	Sesquiterpenes	D	up regulated	up regulated
95	44	(3R,3aR,3bR,4S,7R,7aR)-4-Isopropyl-3,7-dimethyloctahydro-1H-cyclopenta[1,3]cyclopropa[1,2]benzen-3-ol	12.0989	C15H26O	222.25	222.25,204.27，179.26，161.28，119.19，105.12	Sesquiterpenes	D	up regulated	up regulated
96	45	1H-Cycloprop[e]azulen-7-ol, decahydro-1,1,7-trimethyl-4-methylene-, [1ar-(1aà,4aà,7á,7aá,7bà)]-	12.2333	C15H24O	204.19	204.19，161.18，134.19，119.12，105.15	Sesquiterpenes	D
97	46	10-epi-γ-eudesmol	12.345	C15H26O	222.12	222.12，204.34，189.21，161.24，147.27，133.17，119.17，105.13	Sesquiterpenes	D
98	47	Hinesol	12.5033	C15H26O	222.32	222.32，204.34，189.31，175.30，161.28，147.27，119.20，107.19	Sesquiterpenes	A
99	48	β-Eudesmol	12.7633	C15H26O	222.36	222.36，204.31，189.31，164.29，149.27，135.23，122.23，108.22	Sesquiterpenes	A
100	49	Atractylone	12.93	C15H20O	216.28	216.28，201.30，173.26，159.24，145.21，121.19，108.17	Sesquiterpenes	A
101	50	5-Azulenemethanol, 1,2,3,3a,4,5,6,7-octahydro-à,à,3,8-tetramethyl-, [3S-(3à,3aá,5à)]-	13.0744	C15H26O	222.2	216.17, 204.18, 189.17, 161.19, 149.11, 135.17	Sesquiterpenes	D
102	51	Heptacosane	13.8108	C27H56	380.43	380.43, 216.20, 182.08, 152.12, 127.18, 113.17	Hydrocarbons	D
103	52	Isospathulenol	14.1044	C15H24O	220.35	220.35，202.31，187.32，162.28，149.28，119.21，105.19	Sesquiterpenes	D
104	53	Selina-4(15),7(11)-dien-8-one	14.4667	C15H22O	218.36	218.36，203.26，190.28，175.29，161.27，147.26，133.22，107.15	Sesquiterpenes	A
105	54	Atractylodin	15.1656	C13H10O	182.23	182.23，152.20，139.19，126.17，115.18，102.15	Polyacetylenes	A	up regulated	up regulated
106	55	Isopropyl myristate	16.18	C17H34O2	270.36	270.36, 228.20, 211.19, 182.11, 152.11, 129.14	Ester	D
107	56	(1R,2R,4S,6S,7S,8S)-8-Isopropyl-1-methyl-3-methylenetricyclo [4.4.0.02,7] decan-4-ol	16.87	C15H24O	220.41	220.41，187.30，159.30，145.30，131.19，105.10	Sesquiterpenes	D		up regulated
108	57	Isolongifolene, 9,10-dehydro-	17.5778	C15H22	202.17	202.17, 187.15, 159.14, 145.16, 131.10, 119.12	Sesquiterpenes	D
109	58	trans-Valerenyl acetate	18.1067	C17H26O2	262.19	202.30，187.28，173.29，159.25，145.22，131.24，119.22，105.20	Sesquiterpenes	D
110	59	2-(4a,8-Dimethyl-2,3,4,4a,5,6-hexahydro-naphthalen-2-yl)-prop-2-en-1-ol	18.7517	C15H22O	218.16	218.16, 200.11, 185.14, 172.19, 143.11	Sesquiterpenes	D		up regulated
111	60	2(3H)-Naphthalenone, 4,4a,5,6,7,8-hexahydro-4a-phenyl-, (R)-	19.7	C16H18O	226.13	218.48，202.25，184.22，162.22，141.26，133.23，119.16	Sesquiterpenes	D		up regulated
112	61	Atractylenolide I	20.0367	C15H18O2	230.3	230.31，215.26，201.26，187.27，173.24，160.19，145.24，131.21，115.15，105.18，91.16	Sesquiterpenes	A
113	62	6,7-Bis(hydroxymethyl)-4,9a-dimethyl-2,7,8,9-tetrahydro-1H-benzo[7]annulen-3-one, 2Ac derivative	20.35	C19H26O5	334.17	214.17，199.28，171.23，158.28，146.14，119.19，108.17	Ketone	D
114	63	17α-Ethyl-5β-estrane-3α,17β-diol	20.72	C20H34O2	306.48	270.20, 243.20，213.25，191.33，175.20，145.20，136.36，125.25，111.26	Alcohol	D
115	64	1-Isopropenylnaphthalene	20.84	C13H12	168.22	168.22，152.19，141.21，128.23，115.27	Others	D	up regulated	up regulated
116	65	Atractylenolide II	20.9733	C15H20O2	232.26	232.26，217.26，204.27，189.25，161.22，147.21，133.18，122.20，107.17，91.13	Sesquiterpenes	A	up regulated	up regulated
117	66	Atractylenolide III	21.5286	C15H20O3	248.14	226.14, 187.09, 145.04, 115.05	Sesquiterpenes	D
118	67	9,12-Octadecadienoic acid (Z, Z)-, methyl ester, oxidized	22.08	C19H34O2	294.37	188.24，145.20，115.18，91.15	Ester	D
119	68	2-(3,7-Dimethyl-octa-2,6-dienyl)-1,4-dimethoxy-benzene	22.5822	C18H26O2	274.33	274.33，231.32，205.34，189.23，151.23，123.23，109.22	Phenol	D
120	69	acetylatractylodinol	23.23	C15H12O3	240.24	240.24，211.21，197.22，169.20，152.20，141.20，126.21，115.17	Polyacetylenes	D
121	70	2-(3,7-Dimethyl-octa-2,6-dienyl)-4-methoxy-phenol	23.6744	C17H24O2	260.36	260.36，235.40，217.27，191.26，175.25，163.26，137.20，123.27，109.18	Phenol	D	up regulated	up regulated
122	71	furanodienone	24	C15H18O2	230.3	173.12，159.11, 147.07，119.08，107.08，91.06	Sesquiterpenes	D
123	72	Chamazulene	24.7889	C14H16	184.12	184.23，169.21，165.20，153.23，141.20，128.20，115.18，93.16	Others	D	up regulated	up regulated
124	73	Cyclohexane-1,3-dione, 2-[2-(1,2,3,4-tetrahydro-6-methoxy-8-methylnaphth-1-ylideno)ethyl]-2-methyl-	26.54	C21H26O3	326.87	326.87, 302.19, 259.15, 214.31，201.26，171.24，141.25，129.19，115.20	Ketone	D
125	74	(4E,6E,12E) -tetradecatriene-8,10-diyne-1,3-diol-diacetate	27.2844	C18H20O4	300.24	300.24, 240.29，197.25，179.21，165.20，152.20，141.22，128.21，115.27，93.17	Polyacetylenes	A	up regulated	up regulated

## Sheet: Table S2
Table S2. Metabolite table of peaks detected by LCM combined with GC-MS data.
RT, retention time of metabolite peak. Molecular formula, metabolites classes, and mass from GC-MS.
1	Level	Aspect	Information	Fill in
2	general aspect	Type of metabolome analysis	targeted metabolite analysis	FALSE
3			non-targeted metabolite class scale profiling	TRUE
4			non-targeted metabolome scale profiling	TRUE
5			non-targeted finger printing of mass features	FALSE
6		Type of quantification	absolute or quantification	NO
7		Type of reference samples	chemcially defined	NO
8			biologically defined	YES
9		Type of replication	analytical (same analytical sample preparation)	NO
10			technological (same biological preparation)	NO
11			biological (same experimental condition)	6
13		Type of technology	reference database	NIST
14		Sample preparation	method of sample preparation	NO
15			method of chromatography/separation	GC
16			method of ionization	EI
17			method of detection	MS
18	metabolite/mass feature	Metabolite	metabolite name	see below
19			metabolite sum formula	see below
20			metabolite structure and public source of metabolite identifier	see below
21		Identification	identification process	see below
26		Quantification	type of quantification	relative peak area
33
34	Experiment title: Polyacetylenes and Sesquiterpenes in Chinese traditional herb Atractylodes lancea: Biomarkers and Synergistic Effects in Red Secretory Cavities
35	Organism/Plant species: Atractylodes lancea
36	Organ/tissue: Rhizoma
37	Analytical tool: GC-MS
38
39	Peak no.- number referenced back to the main text
40	Ret . Time- Retention time, in minutes
41	Putative Name- putative identification of the metabolite
42	Mol. Formula- molecular formula of the metabolite or its FA adduct;
44	Molecular Weight m/z- mass detected in the experiment
48	Identification level (A; B; C; D)- (A) standard or NMR; (B) MS/MS; (C) MSE; (D) MS only
49
50
51	Peak No.	Putative Name	Ret . Time	Mol. Formula	Molecular Weight	MS/MS(m/z)	Metabolite Class	Identification level	Jiangsu	Hubei	Shaanxi
52	1	Silphiperfol-5-ene	6.17889	C15H24	204.39	204.39，189.32，175.29，133.24，119.16，105.24	Sesquiterpenes	D	√		√
53	2	1H-Cyclopropa[a]naphthalene, 1a,2,3,3a,4,5,6,7b-octahydro-1,1,3a,7-tetramethyl-, [1aR-(1aà,3aà,7bà)]-	6.30889	C15H24	204.4	204.40，189.28，161.27，119.22，105.13	Sesquiterpenes	D			√
54	3	2H-2,4a-Ethanonaphthalene, 1,3,4,5,6,7-hexahydro-2,5,5-trimethyl-	6.53	C15H24	204.38	204.38，189.29，175.32，122.24，105.21	Sesquiterpenes	D	√		√
55	4	Silphinene	6.57444	C15H24	204.39	204.39，189.32，161.31，147.25，133.26，105.18	Sesquiterpenes	D	√		√
56	5	Modephene	7.255	C15H24	204.35	204.35，189.32，161.27，147.25，133.22，119.21，105.18	Sesquiterpenes	D	√		√
57	6	(1R,3aS,5aS,8aR)-1,3a,4,5a-Tetramethyl-1,2,3,3a,5a,6,7,8-octahydrocyclopenta[c]pentalene	7.37167	C15H24	204.34	204.34，189.32，162.30，147.24，119.19，105.20	Sesquiterpenes	D	√	√	√
58	7	(1R,3aS,5aS,8aR)-1,3a,5a-Trimethyl-4-methylenedecahydrocyclopenta[c]pentalene	7.79455	C15H24	204.36	204.36，189.33，147.25，133.22，121.22，108.23	Sesquiterpenes	D	√		√
59	8	Caryophyllene	7.97917	C15H24	204.35	204.35，189.34，161.28，147.27，133.23，119.22，105.17	Sesquiterpenes	D	√	√	√
60	9	γ-Elemene	8.141	C15H24	204.41	204.41，161.29，147.27，133.26，121.22，105.17	Sesquiterpenes	D	√
61	10	Humulene	8.65222	C15H24	204.37	204.37，147.27，121.24，93.17	Sesquiterpenes	D	√	√	√
62	11	4a,8-Dimethyl-2-(prop-1-en-2-yl)-1,2,3,4,4a,5,6,7-octahydronaphthalene	9.04	C15H24	204.35	204.35，161.25，147.28，119.20，105.17，93.18	Sesquiterpenes	D	√		√
63	12	Naphthalene, decahydro-4a-methyl-1-methylene-7-(1-methylethenyl)-, [4aR-(4aà,7à,8aá)]-	9.326	C15H24	204.35	204.35,189.35,175.30,161.28,147.24,121.23,105.20	Sesquiterpenes	D	√		√
64	13	α-Acorenol	9.49857	C15H26O	204.4	204.40，119.19，105.16，93.18	Sesquiterpenes	D	√	√	√
65	14	1H-Cyclopropa[a]naphthalene,1a	10.03	C15H24	204.43	204.43，161.27，133.24，120.19，105.17，93.17	Sesquiterpenes	D	√		√
66	15	Hexadecane, 2,6,11,15-tetramethyl-	10.205	C20H42	204.47	204.47，161.25，105.22，93.06	Hydrocarbons	D	√		√
67	16	(4aR,8aS)-4a-Methyl-1-methylene-7-(propan-2-ylidene)decahydronaphthalene	10.32	C15H24	204.33	204.33，189.32，161.26，133.31，119.16，105.19	Sesquiterpenes	D	√		√
68	17	(E)-2-((8R,8aS)-8,8a-Dimethyl-3,4,6,7,8,8a-hexahydronaphthalen-2(1H)-ylidene)propyl formate	10.5113	C16H24O2	222.2	204.33，189.32，161.24，147.22，135.25，121.20，107.17	Sesquiterpenes	D	√	√	√
69	18	1,5-Cyclodecadiene, 1,5-dimethyl-8-(1-methylethylidene)-, (E,E)-	10.8108	C15H24	204.3	204.30，189.35，161.29，147.26，133.23，121.25，	Sesquiterpenes	D	√	√
70	19	(8R,8aS)-8,8a-Dimethyl-2-(propan-2-ylidene)-1,2,3,7,8,8a-hexahydronaphthalene	10.9527	C15H22	202.3	202.30，187.36，159.25，145.26，131.22，119.22，105.17	Sesquiterpenes	D	√		√
71	20	Caryophyllene oxide	11.3578	C15H24O	220.55	220.55，203.31，175.33，162.35，121.25，105.23	Sesquiterpenes	D	√
72	21	Guaiol	11.5878	C15H26O	222.23	222.23，204.36，161.22，149.28，105.12	Sesquiterpenes	D	√	√	√
73	22	(1R,3E,7E,11R)-1,5,5,8-Tetramethyl-12-oxabicyclo[9.1.0]dodeca-3,7-diene	11.9111	C15H24O	222.34	222.34，189.04，164.32，149.31，108.19	Sesquiterpenes	D		√	√
74	23	Calarene epoxide	11.98	C15H24O	220.12	220.12，204.21，178.30，163.25，147.27，133.34，119.21，105.13	Sesquiterpenes	D	√		√
75	24	(3R,3aR,3bR,4S,7R,7aR)-4-Isopropyl-3,7-dimethyloctahydro-1H-cyclopenta[1,3]cyclopropa[1,2]benzen-3-ol	12.0989	C15H26O	222.25	222.25,204.27，179.26，161.28，119.19，105.12	Sesquiterpenes	D	√	√	√
76	25	1H-Cycloprop[e]azulen-7-ol, decahydro-1,1,7-trimethyl-4-methylene-, [1ar-(1aà,4aà,7á,7aá,7bà)]-	12.2333	C15H24O	204.19	204.19，161.18，134.19，119.12，105.15	Sesquiterpenes	D	√	√	√
77	26	10-epi-γ-eudesmol	12.345	C15H26O	222.12	222.12，204.34，189.21，161.24，147.27，133.17，119.17，105.13	Sesquiterpenes	D	√	√	√
78	27	Hinesol	12.5033	C15H26O	222.32	222.32，204.34，189.31，175.30，161.28，147.27，119.20，107.19	Sesquiterpenes	A	√	√	√
79	28	β-Eudesmol	12.7633	C15H26O	222.36	222.36，204.31，189.31，164.29，149.27，135.23，122.23，108.22	Sesquiterpenes	A	√	√	√
80	29	Atractylone	12.93	C15H20O	216.28	216.28，201.30，173.26，159.24，145.21，121.19，108.17	Sesquiterpenes	A	√
81	30	5-Azulenemethanol, 1,2,3,3a,4,5,6,7-octahydro-à,à,3,8-tetramethyl-, [3S-(3à,3aá,5à)]-	13.0744	C15H26O	222.2	216.17, 204.18, 189.17, 161.19, 149.11, 135.17	Sesquiterpenes	D	√	√	√
82	31	Heptacosane	13.8108	C27H56	380.43	380.43, 216.20, 182.08, 152.12, 127.18, 113.17	Hydrocarbons	D	√		√
83	32	（1Z）- Atractydin	13.91	C13H10O	182.23	182.23，152.22，126.18，113.25	Polyacetylenes	A	√	√	√
84	33	Isospathulenol	14.1044	C15H24O	220.35	220.35，202.31，187.32，162.28，149.28，119.21，105.19	Sesquiterpenes	D	√
85	34	Selina-4(15),7(11)-dien-8-one	14.4667	C15H22O	218.36	218.36，203.26，190.28，175.29，161.27，147.26，133.22，107.15	Sesquiterpenes	A	√
86	35	Atractylodin	15.1656	C13H10O	182.23	182.23，152.20，139.19，126.17，115.18，102.15	Polyacetylenes	A	√	√	√
87	36	Isopropyl myristate	16.18	C17H34O2	270.36	270.36, 228.20, 211.19, 182.11, 152.11, 129.14	Ester	D	√		√
88	37	(1R,2R,4S,6S,7S,8S)-8-Isopropyl-1-methyl-3-methylenetricyclo [4.4.0.02,7] decan-4-ol	16.87	C15H24O	220.41	220.41，187.30，159.30，145.30，131.19，105.10	Sesquiterpenes	D	√		√
89	38	Isolongifolene, 9,10-dehydro-	17.5778	C15H22	202.17	202.17, 187.15, 159.14, 145.16, 131.10, 119.12	Sesquiterpenes	D	√		√
90	39	trans-Valerenyl acetate	18.1067	C17H26O2	262.19	202.30，187.28，173.29，159.25，145.22，131.24，119.22，105.20	Sesquiterpenes	D	√
91	40	2-(4a,8-Dimethyl-2,3,4,4a,5,6-hexahydro-naphthalen-2-yl)-prop-2-en-1-ol	18.7517	C15H22O	218.16	218.16, 200.11, 185.14, 172.19, 143.11	Sesquiterpenes	D	√		√
92	41	2(3H)-Naphthalenone, 4,4a,5,6,7,8-hexahydro-4a-phenyl-, (R)-	19.7	C16H18O	226.13	218.48，202.25，184.22，162.22，141.26，133.23，119.16	Sesquiterpenes	D	√	√	√
93	42	Atractylenolide I	20.0367	C15H18O2	230.3	230.31，215.26，201.26，187.27，173.24，160.19，145.24，131.21，115.15，105.18，91.16	Sesquiterpenes	A	√		√
94	43	6,7-Bis(hydroxymethyl)-4,9a-dimethyl-2,7,8,9-tetrahydro-1H-benzo[7]annulen-3-one, 2Ac derivative	20.35	C19H26O5	334.17	214.17，199.28，171.23，158.28，146.14，119.19，108.17	Ketone	D	√		√
95	44	17α-Ethyl-5β-estrane-3α,17β-diol	20.72	C20H34O2	306.48	270.20, 243.20，213.25，191.33，175.20，145.20，136.36，125.25，111.26	Alcohol	D	√	√	√
96	45	1-Isopropenylnaphthalene	20.84	C13H12	168.22	168.22，152.19，141.21，128.23，115.27	Others	D	√	√
97	46	Atractylenolide II	20.9733	C15H20O2	232.26	232.26，217.26，204.27，189.25，161.22，147.21，133.18，122.20，107.17，91.13	Sesquiterpenes	A	√	√	√
98	47	Atractylenolide III	21.5286	C15H20O3	248.14	226.14, 187.09, 145.04, 115.05	Sesquiterpenes	D	√		√
99	48	9,12-Octadecadienoic acid (Z, Z)-, methyl ester, oxidized	22.08	C19H34O2	294.37	188.24，145.20，115.18，91.15	Ester	D	√	√	√
100	49	2-(3,7-Dimethyl-octa-2,6-dienyl)-1,4-dimethoxy-benzene	22.5822	C18H26O2	274.33	274.33，231.32，205.34，189.23，151.23，123.23，109.22	Phenol	D	√		√
101	50	acetylatractylodinol	23.23	C15H12O3	240.24	240.24，211.21，197.22，169.20，152.20，141.20，126.21，115.17	Polyacetylenes	D	√		√
102	51	5,8,11-Eicosatriynoic acid, methyl ester	23.57	C21H30O2	230.35	230.35，207.28，187.28，169.27，155.28，141.23，129.21，115.19	Polyacetylenes	D	√	√	√
103	52	2-(3,7-Dimethyl-octa-2,6-dienyl)-4-methoxy-phenol	23.6744	C17H24O2	260.36	260.36，235.40，217.27，191.26，175.25，163.26，137.20，123.27，109.18	Phenol	D	√	√	√
104	53	furanodienone	24	C15H18O2	230.3	173.12，159.11, 147.07，119.08，107.08，91.06	Sesquiterpenes	D	√	√	√
105	54	Chamazulene	24.7889	C14H16	184.12	184.23，169.21，165.20，153.23，141.20，128.20，115.18，93.16	Others	D	√	√	√
106	55	Cyclohexane-1,3-dione, 2-[2-(1,2,3,4-tetrahydro-6-methoxy-8-methylnaphth-1-ylideno)ethyl]-2-methyl-	26.54	C21H26O3	326.87	326.87, 302.19, 259.15, 214.31，201.26，171.24，141.25，129.19，115.20	Ketone	D	√
107	56	(4E,6E,12E) -tetradecatriene-8,10-diyne-1,3-diol-diacetate	27.2844	C18H20O4	300.24	300.24, 240.29，197.25，179.21，165.20，152.20，141.22，128.21，115.27，93.17	Polyacetylenes	A	√	√	√

## Sheet: Table S3
Table S3. Metabolite table of peaks detected by LCM combined with LC-MS data.
RT, retention time of metabolite peak. Molecular formula, metabolites classes, and mass from UPLC/Q-TOF-MS/MS.
1	Level	Aspect	Information	Fill in
2	general aspect	Type of metabolome analysis	targeted metabolite analysis	FALSE
3			non-targeted metabolite class scale profiling	TRUE
4			non-targeted metabolome scale profiling	TRUE
5			non-targeted finger printing of mass features	FALSE
6		Type of quantification	absolute or quantification	NO
7		Type of reference samples	chemcially defined	NO
8			biologically defined	YES
9		Type of replication	analytical (same analytical sample preparation)	NO
10			technological (same biological preparation)	NO
11			biological (same experimental condition)	6
12		Type of technology	reference publication	NIST
13		Sample preparation	method of sample preparation	NO
14			method of chromatography/separation	UPLC
15			method of ionization	ESI
16			type of mass spectrum	Orbitrap
17			method of detection	MS
18	metabolite/mass feature	Metabolite	metabolite name	see below
19			metabolite sum formula	see below
20			metabolite structure and public source of metabolite identifier	see below
21		Identification	identification process	see below
22		Quantification	type of quantification	relative peak area
23
24	Experiment title: Polyacetylenes and Sesquiterpenes in Chinese traditional herb Atractylodes lancea: Biomarkers and Synergistic Effects in Red Secretory Cavities
25	Organism/Plant species: Atractylodes lancea
26	Organ/tissue: Rhizoma
27	Analytical tool: UPLC/Q-TOF-MS/MS
28
29	Peak no.- number referenced back to the main text
30	Ret . Time- Retention time, in minutes
31	Putative Name- putative identification of the metabolite
32	Mol. Formula- molecular formula of the metabolite or its FA adduct;
33	m/z error (ppm)- difference between theoretical and found m/z values in ppm
34	Molecular Weight m/z- mass detected in the experiment
35	Identification level (A; B; C; D)- (A) standard or NMR; (B) MS/MS; (C) MSE; (D) MS only
36
37
38	Peak No.	Putative Name	Ret . Time	Mol. Formula	Molecular Weight	MS/MS(m/z)	Error(ppm)	Metabolite Class	Identification level
39	57	(4E,6E,12E)-tetradecatriene-8,10-diyne-1,3-diol	0.86	C14H16O2	217.123	203.0514，198.1227，189.1335，175.1178，158.0906，	-0.4	polyacetylenes	B
40	58	L-phenylalanine	1.49	C9H11NO2	166.086	166.0840，158.0908，130.0961，120.0796，104.1059	2.61	organic acids	B
41	59	D-tryptophan	1.57	C11H12N2O2	205.097	188.0691，175.1177，158.0908，144.0792，130.0965	2.21	organic acids	B
42	60	scopoletin	2.05	C10H8O4	193.049	175.1178，163.0376，158.0912，130.0966，123.0537	-0.9	others	B
43	61	safrole	2.99	C10H10O2	163.075	154.9893，149.9296，139.9866，131.0476，113.9625	0.35	others	B
44	62	(6E，12E)-tetradecadiene-8,10-diyne-1,3-diol-diacetate	3.15	C18H22O4	303.16	291.1008，279.0919，259.1325，243.1373	-1.5	polyacetylenes	B
45	63	2-(biphenyl-4-yl(acetaldehyde	3.27	C14H12O	197.096	179.0834，175.1174，169.0998，154.9890，141.0687	2.01	others	B
46	64	vanillic acid	3.67	C8H8O4	169.049	155.9723，147.9293，141.0683，113.9624	1.05	organic acids	B
47	65	(4E,6E,12E)-1-acetoxy-3-isovaleryloxytetradeca-4,6,12-trien-8,10-diyn-14-ol	4.18	C21H26O5	359.184	341.1737，299.1632，281.1533，259.1318，239.1055，199.1101	-1.9	polyacetylenes	B
48	66	(4E,6E,12E)-tetradecatriene-8,10-diyne-1,3-diol-diacetate	4.55	C18H20O4	301.143	279.0929，259.1315，241.1212，217.1205，199.1103，181.0996	-2.41	polyacetylenes	B
49	67	2-(biphenyl-4-yl) acetaldehyde	5.29	C14H12O	197.096	181.1027，165.0713，153.0714	0.38	others	B
50	68	8β-methoxy-atractylenolide I	5.3	C16H22O3	263.164	245.1522，222.1262，197.0950，181.0999，165.0686	1.03	sesquiterpene	B
51	69	hymecromone	5.42	C10H8O3	177.054	167.0841，155.0838，141.0685，128.0605	0.56	sesquiterpene	B
52	70	eudesm-4(15),7-diene-9α,11-diol	5.55	C15H24O2	237.184	219.1659，201.2035，179.1503，161.1307，149.0872	4.26	sesquiterpene	B
53	71	8β-ethoxyasterolid	5.88	C17H24O3	277.18	259.1385，235.1668，217.2135，175.1556	0.8	others	B
54	72	7-phenyl-2-heptene-4,6-diyn-1-ol	5.96	C13H10O	183.08	175.0763，165.0661，155.0865，139.9885，122.0970	1.31	others	B
55	73	eudesm-4(15),7-diene-11-ol-9-one	5.98	C15H22O2	235.169	217.1670，199.1102，181.0997，177.0531，165.0683	-0.28	others	B
56	74	2-[(2'E)-3',7'-dimethyl-2',6'-octadienyl]-4-methoxy-6-methylpheno	6.16	C18H26O2	275.2	239.1054，231.1365，215.1415，197.0946	0.56	polyacetylenes	B
57	75	dibutyl phthalate	6.36	C16H22O4	279.159	219.1740，205.1945，182.9849，122.0965	-0.75	others	B
58	76	furanodienone	6.74	C15H22O	215.144	201.1654, 197.1315, 159.1150	0.05	others	B
59	77	2-（3,7-dimethylocta-2,6-dien-1-yl）-6-methylcyclohexa-2,5-diene-1,4-dione	7.89	C17H22O2	259.17	241.1209，219.2090，203.1051，191.1779，177.0896	0.24	others	B
60	78	3β-hydroxyatractylon	9.2	C15H20O2	233.154	217.1575，205.1591，187.1469，159.1150，147.9282	0.23	others	B
63	79	quinic acid	0.89	C7H12O6	191.056	173.0434，158.0423，128.0323，117.0159，111.0059	0.8	organic acids	B
64	80	coumaroylquinic acids	0.9	C16H18O8	337.092	294.1587，274.1357，191.0667，163.0855，147.0840	1.84	organic acids	B
65	81	malic acid	0.97	C4H6O5	133.015	116.0685，111.0055，101.0208，96.9663	0.02	organic acids	B
66	82	（1R,4S,6R）-1,3,3-trimethyl-2-oxabicyclo[2.2.2]oct-6-yl-6-O-β-D-glucopyranosyl-β-D-glucopyranoside	1.49	C22H38O12	493.229	447.2222，403.0685，393.1753，347.1682，333.1353，227.1372	-0.9	glycoside	B
67	83	icariside F2	1.64	C18H26O10	401.145	377.1807，247.1697，333.1330，293.0856，215.0804，193.0484	2.32	glycoside	B
68	84	（1S,4S,5S,7R,10R）-10,11,14-trihydroxyguai-3-one-11-O-β-D-glucopyranoside	1.69	C21H36O9	431.227	413.1290，387.1359，341.1857，269.1831，251.1761	-0.55	glycoside	B
69	85	icariside D1	1.73	C19H28O10	415.159	377.1790，333.1316，193.0475，173.1013，131.0795	0.3	glycoside	B
70	86	nonanedioic acid	2.02	C9H16O4	187.097	169.0972，125.1978，97.0965，57.3375	3.52	organic acids	B
71	87	sanleng acid	2.42	C18H34O5	329.232	311.0519，297.1097，283.2590，267.0617，249.0852	1.05	organic acids	B
72	88	（9Z,11E,15Z）-13-hydroxy-9，11，15-octadecatrienoic acid	4.26	C18H30O3	293.211	273.1461，258.1587，204.0757，178.8381，146.9589	1.16	organic acids	B
73	89	atractyloside H	4.43	C32H54O17	709.328	666.3358，603.3309，507.1014，477.1537，421.1633	-1.39	glycoside	B
74	90	9，10-epoxy-12(Z)-octadecenoic acid	4.92	C18H32O3	295.227	277.2144，255.2264，237.0889，193.0462，178.8387	0.32	organic acids	B
75	91	(8Z,8'Z)-1,1',6,6'-tetrahydroxy-5,5'-diisopropyl-3，3'-dimethyl-8,8'-bis[(1-phenylethyl) amino]methylene-2,2'-binaphthalene-7，7'(8H,8'H)-dione	4.99	C46H48N2O6	723.342	677.3396，593.2816，467.2060，295.2251，178.8385，116.9252	-0.21	others	B
76	92	cyclodeca[b]furan-2(3H)-one	6.05	C15H20O2	231.139	213.0522，185.0573，169.0620，157.0621，116.9251	2.02	sesquiterpene	B
77	93	myristic acid	6.1	C14H28O2	227.201	215.0675，199.1664，189.1248，178.8383，165.0363	3.02	organic acids	B
78	94	atractyloside F	6.5	C37H62O20	825.374	807.4026，666.0576，589.2604，533.2157，431.1475	4.14	glycoside	B
79	95	galnon	8.03	C40H46N4O6	677.336	593.2816，545.2305，509.2223，491.2123，452.1668	0.44	others	B
80	96	9，12-octadecadienoic acid	9.46	C18H32O2	279.233	258.1600，241.2147，209.1153，178.8387，141.9209，116.9260	-1.98	organic acids	B
81	97	palmitoleic acid	10.06	C17H32O2	267.232	255.2299，241.2138，227.1973，205.8566，199.1667，178.8382	2.85	organic acids	B
82	98	palmitic acid	10.58	C16H32O2	255.232	237.2181，216.8517，205.8568，192.8980，178.8384，141.9184	0.58	organic acids	B
83	99	9-octadecenoic acid	10.95	C18H34O2	281.248	265.1444，255.2298，216.8499，192.8979，178.8387	1.68	organic acids	B

## Sheet: Table S4
Table S4. The proportion of essential oil components in each experimental group
Group	Atractylon	Atractylodin	Hinesol	β-eudesmol
Exp+All	0.44	0.37	0.08	0.11
Exp-Atd	0.44	0	0.08	0.11
Exp-Atl	0	0.37	0.08	0.11
Exp-Hnl	0.44	0.37	0	0.11
Exp-Bem	0.44	0.37	0.08	0

## Sheet: Table S5
Table S5. Accession information of A. lancea materials.
Number	Collection Area	Collection Time	Latitude	Longitude	Altitude
1	Jiangning, Nanjing, Jiangsu	2019-08-21	33.0152	110.754	839.49m
2	Jiangning, Nanjing, Jiangsu	2019-08-21	33.0157	110.755	853.54m
3	Jiangning, Nanjing, Jiangsu	2019-08-21	33.0181	110.756	830.78m
4	Jiangning, Nanjing, Jiangsu	2019-08-21	33.0181	110.756	830.78m
5	Jiangning, Nanjing, Jiangsu	2019-08-21	33.0204	110.757	878.03m
6	Jiangning, Nanjing, Jiangsu	2019-08-21	33.0209	110.757	856.79m
7	Yunyang, Shiyan, Hubei	2019-08-24	32.0619	119.017	121.60m
8	Yunyang, Shiyan, Hubei	2019-08-24	32.0619	119.017	121.60m
9	Yunyang, Shiyan, Hubei	2019-08-24	32.0635	119.017	155.00m
10	Yunyang, Shiyan, Hubei	2019-08-24	32.0636	119.017	145.60m
11	Yunyang, Shiyan, Hubei	2019-08-24	32.0636	119.017	145.60m
12	Yunyang, Shiyan, Hubei	2019-08-24	32.0636	119.017	145.60m
13	Xunyi, Xianyang, Shaanxi	2019-09-29	35.0608	108.596	1623.45m
14	Xunyi, Xianyang, Shaanxi	2019-09-29	35.0608	108.596	1623.45m
15	Xunyi, Xianyang, Shaanxi	2019-09-29	35.0608	108.596	1623.45m
16	Xunyi, Xianyang, Shaanxi	2019-09-29	35.0608	108.596	1623.45m
17	Xunyi, Xianyang, Shaanxi	2019-09-29	35.0608	108.596	1623.45m
18	Xunyi, Xianyang, Shaanxi	2019-09-29	35.0608	108.596	1623.45m

## Sheet: Table S6
Table S6. The standard curve of the detected compound
Compound	Regression equation	Range (μg /mL)	r2
hinesol	y = - 637464.14 + 64652.75x	13.17~150	0.9954
β-eudesmol	y = - 589103.04 + 31636.09x	23.44~375	0.9979
atractylone	y = - 271752.16 + 33244.76x	18.63~298	0.9976
atractylodin	y = 56238.73 + 37731.46x	0.40~1030	0.999
(4E,6E,12E) -tetradecatriene-8,10-diyne-1,3-diol-diacetate	y = 1204301.80x + 62781.99	23.43~1500	0.99875
